# Supplementary material for: Metabolic reconfiguration enables synthetic reductive metabolism in yeast
Source: Nat Metab. 2022 Oct 27;4(11):1551–9. doi: 10.1038/s42255-022-00654-1 (PMC9684072; doi:10.1038/s42255-022-00654-1)
Supplement: Supplementary file 2 — Codon-optimized genes used in this study. [file 42255_2022_654_MOESM2_ESM.xlsx]

## Sheet: Sheet1
Codon optimized genes used in this study
Gene	Sequence (5’‐3’)
YiFBP1	ATGGAAGCTAACCCAGAAGTTCAAACAGATATCATCACTTTGACAAGATTCATTTTACAAGAACAAAATAAGGTTGGTGCTTCTTCAGCAATTCCAACTGGTGACTTCACATTGTTGTTAAATTCTTTGCAATTCGCTTTTAAGTTTATTGCACATAACATCAGAAGATCAACTTTGGTTAATTTGATTGGTTTATCTGGTACTGCTAATTCAACAGGTGACGATCAAAAGAAATTGGATGTTATCGGTGACGAAATTTTTATTAACGCTATGAAAGCATCTGGTAAAGTTAAATTGGTTGTTTCAGAAGAACAAGAAGATTTGATCGTTTTCGAAGGTGACGGTAGATATGCTGTTGTTTGTGATCCAATTGATGGTTCTTCAAATTTGGATGCAGGT…
CgFBP1	ATGAATTTGAAAAATCCAGAAACTCCAGATAGAAATTTGGCAATGGAATTAGTTAGAGTTACAGAAGCTGCTGCTTTAGCTTCTGGTAGATGGGTTGGTCGTGGTATGAAAAATGAAGGTGACGGTGCAGCTGTTGATGCTATGAGACAATTGATTAATTCAGTTACTATGAAGGGTGTTGTTGTTATTGGTGAAGGTGAAAAGGATGAAGCACCAATGTTGTACAATGGTGAAGAAGTTGGTACAGGTTTTGGTCCAGAAGTTGATATTGCTGTTGATCCAGTTGATGGTACTACATTGATGGCAGAAGGTAGACCAAATGCTATTTCTATTTTAGCTGCTGCTGAAAGAGGTACTATGTACGATCCATCTTCAGTTTTCTATATGAAGAAAATTGCT…
