# Supplementary material for: Metabolic reconfiguration enables synthetic reductive metabolism in yeast
Source: Nat Metab. 2022 Oct 27;4(11):1551–9. doi: 10.1038/s42255-022-00654-1 (PMC9684072; doi:10.1038/s42255-022-00654-1)
Supplement: Supplementary file 3 — Strains used in this study. [file 42255_2022_654_MOESM3_ESM.xlsx]

## Sheet: Sheet1
Strain name (short and unique, do not use genotype description as name)	Genotype description
SynENG001	MATa; ura3-52; his3Δ1; pdc1Δ; pdc5Δ; pdc6Δ; ALE; X1-5::Cas9;
SynENG002	SynENG001; X-2:: ScMDH3+SpMAE1;
SynENG003	SynENG001; X-2:: ScMDH3+SpMAE1; fum1Δ;
SynENG004	SynENG001; X-2:: ScMDH3;
SynENG005	SynENG001; X-2:: ScMDH3; X1-4:: EcfumC+ScRFDS1;
SynENG006	SynENG001; X-2:: ScMDH3; fum1Δ;
SynENG007	SynENG001; X-2:: ScMDH3; fum1Δ; X1-4:: EcfumC+ScRFDS1;
SynENG008	SynENG001; X-2:: ScMDH3+SpMAE1; fum1Δ; X1-4:: EcfumC+ScRFDS1;
SynENG009	SynENG008; pgi1Δ:: GDH1+GDH2;
SynENG010	SynENG008; pfk2Δ:: GDH1+GDH2; pfk1Δ:: GND1+ZWF1+ADH3p-PFK1;
SynENG011	SynENG008; pfk2Δ:: GDH1+GDH2; pfk1Δ:: GND1+ZWF1+CDC24p-PFK1;
SynENG012	SynENG001; X1-3:: NDE1+NDE2+GND1+GND2;
SynENG013	SynENG001; COX12p-IDH2;
SynENG014	SynENG001; ATP20p-IDH2;
SynENG015	SynENG001; SDH4p-IDH2;
SynENG016	SynENG001; PHD1p-IDH2;
SynENG017	SynENG001; PGU1p-IDH2;
SynENG018	SynENG001; X1-3:: NDE1+NDE2+GND1+GND2; COX12p-IDH2;
SynENG019	SynENG001; X1-3:: NDE1+NDE2+GND1+GND2; ATP20p-IDH2;
SynENG020	SynENG001; X1-3:: NDE1+NDE2+GND1+GND2; SDH4p-IDH2;
SynENG021	SynENG001; X1-3:: NDE1+NDE2+GND1+GND2; PHD1p-IDH2;
SynENG022	SynENG001; X1-3:: NDE1+NDE2+GND1+GND2; PGU1p-IDH2;
SynENG024	Y&Z032; X1-3::NDE1+NDE2+GND1+GND2;
SynENG025	SynENG024; X1-3::NDE1+NDE2+GND1+GND2; pfk2Δ; pfk1Δ::GND1+TKL1+TAL1+ZWF1+VMA6p-PFK1;
SynENG026	SynENG024; X1-3::NDE1+NDE2+GND1+GND2; pfk2Δ; pfk1Δ::GND1+TKL1+TAL1+ZWF1+CDC24p-PFK1;
SynENG027	SynENG024; X1-3::NDE1+NDE2+GND1+GND2; pfk2Δ; pfk1Δ::GND1+TKL1+TAL1+ZWF1+SET3p-PFK1;
SynENG028	SynENG024; X1-3::NDE1+NDE2+GND1+GND2; pfk2Δ; pfk1Δ::GND1+TKL1+TAL1+ZWF1+IDP1p-PFK1;
SynENG029	SynENG024; X1-3::NDE1+NDE2+GND1+GND2; pfk1Δ::GND1+TKL1+TAL1+ZWF1+VMA6p-PFK1; pfk2Δ::GAL1p-ScFBP1+HXT1p-PFK2;
SynENG030	SynENG024; X1-3::NDE1+NDE2+GND1+GND2; pfk1Δ::GND1+TKL1+TAL1+ZWF1+VMA6p-PFK1; pfk2Δ::GAL1p-CgFBP1+HXT1p-PFK2;
SynENG031	SynENG024; X1-3::NDE1+NDE2+GND1+GND2; pfk1Δ::GND1+TKL1+TAL1+ZWF1+VMA6p-PFK1; pfk2Δ::GAL1p-YiFBP1+HXT1p-PFK2;
SynENG032	SynENG024; X1-3::NDE1+NDE2+GND1+GND2; pfk1Δ::GND1+TKL1+TAL1+ZWF1+VMA6p-PFK1; pfk2Δ::HXT7p-ScFBP1+HXT1p-PFK2;
SynENG033	SynENG024; X1-3::NDE1+NDE2+GND1+GND2; pfk1Δ::GND1+TKL1+TAL1+ZWF1+VMA6p-PFK1; pfk2Δ::HXT7p-CgFBP1+HXT1p-PFK2;
SynENG034	SynENG024; X1-3::NDE1+NDE2+GND1+GND2; pfk1Δ::GND1+TKL1+TAL1+ZWF1+VMA6p-PFK1; pfk2Δ::HXT7p-YiFBP1+HXT1p-PFK2;
SynENG036	SynENG023; X1-3::NDE1+NDE2+GND1+HXT1p-GND2; pfk1Δ::GND1+TKL1+TAL1+ZWF1+VMA6p-PFK1; pfk2Δ::HXT7p-YiFBP1+HXT1p-PFK2;
SynENG037	Y&Z032; X1-3::NDE1+NDE2+GND1+HXT3p-GND2; pfk1Δ::GND1+TKL1+TAL1+ZWF1+VMA6p-PFK1; pfk2Δ::HXT7p-YiFBP1+HXT1p-PFK2;
SynENG038	Y&Z032; X1-3::NDE1+NDE2+GND1+HXT4p-GND2; pfk1Δ::GND1+TKL1+TAL1+ZWF1+VMA6p-PFK1; pfk2Δ::HXT7p-YiFBP1+HXT1p-PFK2;
SynENG039	Y&Z032; X1-3::NDE1+NDE2+GND1+PFK27p-GND2; pfk1Δ::GND1+TKL1+TAL1+ZWF1+VMA6p-PFK1; pfk2Δ::HXT7p-YiFBP1+HXT1p-PFK2;
SynENG040	Y&Z032; X1-3::NDE1+NDE2+GND1+HDH3p-GND2; pfk1Δ::GND1+TKL1+TAL1+ZWF1+VMA6p-PFK1; pfk2Δ::HXT7p-YiFBP1+HXT1p-PFK2;
SynENG041	Y&Z032; X1-3::NDE1+NDE2+GND1+COX5p-GND2; pfk1Δ::GND1+TKL1+TAL1+ZWF1+VMA6p-PFK1; pfk2Δ::HXT7p-YiFBP1+HXT1p-PFK2;
SynENG043	Y&Z032; X1-3::NDE1+NDE2+GND1+HXT1p-GND2; pfk2Δ; pfk1Δ::GND1+TKL1+TAL1+ZWF1+IDP1p-PFK1;
SynENG044	Y&Z032; X1-3::NDE1+NDE2+GND1+HXT3p-GND2; pfk2Δ; pfk1Δ::GND1+TKL1+TAL1+ZWF1+IDP1p-PFK1;
SynENG045	Y&Z032; X1-3::NDE1+NDE2+GND1+HXT4p-GND2; pfk2Δ; pfk1Δ::GND1+TKL1+TAL1+ZWF1+IDP1p-PFK1;
SynENG046	Y&Z032; X1-3::NDE1+NDE2+GND1+PFK27p-GND2; pfk2Δ; pfk1Δ::GND1+TKL1+TAL1+ZWF1+IDP1p-PFK1;
SynENG047	Y&Z032; X1-3::NDE1+NDE2+GND1+TDH3p-GND2; pfk2Δ; pfk1Δ::GND1+TKL1+TAL1+ZWF1+IDP1p-PFK1;
SynENG048	Y&Z032; X1-3::NDE1+NDE2+GND1+COX5Bp-GND2; pfk2Δ; pfk1Δ::GND1+TKL1+TAL1+ZWF1+IDP1p-PFK1;
SynENG049	SynENG028; gpp1Δ::Xfpk+PTA;
SynENG050	SynENG034; gpp1Δ::Xfpk+PTA;
SynENG051	SynENG038; gpp1Δ::Xfpk+PTA;
SynENG052	SynENG040; gpp1Δ::Xfpk+PTA;
SynENG053	SynENG045; gpp1Δ::Xfpk+PTA;
SynENG054	SynENG047; gpp1Δ::Xfpk+PTA;
SynENG055	SynENG050; X1-1::IDH2;
SynENG056	SynENG050; X1-1::IDH2+TDH3p-TesA;
SynENG057	SynENG050; X1-1::IDH2+GAL1p-TesA;
SynENG058	SynENG050; X1-1::IDH2+GAL1p-TesA; fas1Δ::GAL10-TesA+GAL1-ACC1**+CCW12p-FAS1; fas2Δ::TDH3-XfpK+TEF1-PTA+CCW12p-FAS2;
SynENG064	SynENG001; pgi1Δ
SynENG065	SynENG001; pgi1Δ:: GDH1+GDH2;
Y&Z032	MATa; MAL2-8c; SUC2; his3Δ1; ura3-52; hfd1Δ; pox1Δ; faa1Δ; faa4Δ; ura3Δ::HIS3+ MmACL+RtME+CTP1+’MDH3+tTesA+’tesA; URA3Δ::RtFAS1+ RtFAS2 +amdSym; X1-5::Cas9; acc1:: TEF1p-ACC1; pyc1::TEF1p-PYC1; X1-4:: MPC1+MPC3; gal80∆; X1-2:: AnACL; gal1∆gal7∆gal10∆:: RtCIT1+IDP2+YHM2; idh2∆:: HXT1p-IDH2; pTao06;
Y&Z047	MATa; MAL2-8c; SUC2; his3Δ1; ura3-52; hfd1Δ; pox1Δ; faa1Δ; faa4Δ; ura3Δ::HIS3+ MmACL+RtME+CTP1+’MDH3+tTesA+’tesA; URA3Δ::RtFAS1+ RtFAS2 +amdSym; X1-5::Cas9; acc1:: TEF1p-ACC1; pyc1::TEF1p-PYC1; idh1∆; pTao06;
