# Supplementary material for: Metabolic reconfiguration enables synthetic reductive metabolism in yeast
Source: Nat Metab. 2022 Oct 27;4(11):1551–9. doi: 10.1038/s42255-022-00654-1 (PMC9684072; doi:10.1038/s42255-022-00654-1)
Supplement: Supplementary file 4 — Primers used in this study. [file 42255_2022_654_MOESM4_ESM.xlsx]

## Sheet: Sheet1
Primer	Sequence(5'-3')
PGI1pgRNA1	TGCGCATGTTTCGGCGTTCGAAACTTCTCCGCAGTGAAAGATAAATGATCAACAAAAATCACGATCTGGGGTTTTAGAGCTAGAAATAGCAAGTTAAAATAAG
PGI1pgRNA2	TGCGCATGTTTCGGCGTTCGAAACTTCTCCGCAGTGAAAGATAAATGATCACATTATAACAACGTGCAGAGTTTTAGAGCTAGAAATAGCAAGTTAAAATAAG
PGIJD/F	TATTTGCATCGCTATGTAAGTG
PGIJD/R	CCTTCGCGCACTGATTCATC
Pgirepair-F	GTACAAGGCCACGTTCTGTCACCGTCAGAAAAATATGTCAATGAGGCAAGAACCGACAAATCGCTCTTAAATATATACCTAAAGAACATTAAAGCTATATTATAAGCAAA
Pgirepair-R	TTTGCTTATAATATAGCTTTAATGTTCTTTAGGTATATATTTAAGAGCGATTTGTCGGTTCTTGCCTCATTGACATATTTTTCTGACGGTGACAGAACGTGGCCTTGTAC
PGIup-F	TGCTAAATAATACACCGCTATG
PGIup-R	CTGCAAATCGCTCCCCATTTCACCCAATTGTAGATATGCCCGGTTCTTGCCTCATTGAC
PGIGDH2-R	GGTATATATTTAAGAGCGATTTGTTCAGTTAGTTCATCTTCCACG
PGIdw-F	CGTGGAAGATGAACTAACTGA ACAAATCGCTCTTAAATATATACC
PGIdw-R	GGAAAGAACTGGCACGTTAAG
X1-3JDF	TAGTTTGGCGTTTTGCCTGAC
X1-3JDR	GAATACTTCCTAGGACTTGCTG
X1-3 upF	GTTAGTTACTTGCTCTATGCG
X1-3 upR	GCAAATCGCTCCCCATTTCACCCAATTGTAGATATGCGAAATCAGACGCACGCTTGG
ADH1t-F	GCGAATTTCTTATGATTTATGATT
ADH1t-R	GCATATCTACAATTGGGTGAAA
GDH1-F	TTAATAATAAAAATCATAAATCATAAGAAATTCGC TTAAAATACATCACCTTGGTCAAAC
GDH1-R	GTAATTATCTACTTTTTACAACAAATATAACAAAATGTCAGAGCCAGAATTTCAAC
GDH2-F	AAGCATAGCAATCTAATCTAAGTTTTAATTACAAAATG CTTTTTGATAACAAAAATCGC
GDH2-R	CTGGCTCAATCCACGTAAGGATCAGTTAGTTCATCTTCCACG
X1-3dwF	CGTGGAAGATGAACTAACTGA TCCTTACGTGGATTGAGCCAG
X1-3dwR	ATGAGAATCCGGACCAGCAG
PGK1p-F	ACGCACAGATATTATAACATCTG
GDH2short-F	ATGCTTTTTGATAACAAAAATCGC
HXT3p-F	AATGCCTATTGTGCAGATGTTATAATATCTGTGCGT ACCGGTATATCAAATGGCGG
HXT3p-R	GTTTAAAGCACCGCGATTTTTGTTATCAAAAAGCATGATTGTTTAACTCAGATGTAAATT
HXT2p-F	AATGCCTATTGTGCAGATGTTATAATATCTGTGCGT TTTCTACCGATGTAATACAAAAATG
HXT2p-R	GTTTAAAGCACCGCGATTTTTGTTATCAAAAAGCATTATGTTGCTTTATAAGTCTTTTTG
1HXT1p-F	AATGCCTATTGTGCAGATGTTATAATATCTGTGCGT GGCCACAATGAAACTTCAATTC
1HXT1p-R	GTTTAAAGCACCGCGATTTTTGTTATCAAAAAGCATGATTTTACGTATATCAACTAGTTG
PFK2p-F	AATGCCTATTGTGCAGATGTTATAATATCTGTGCGT GCAATCAACGTGAGCCTTAAC
PFK2p-R	GTTTAAAGCACCGCGATTTTTGTTATCAAAAAGCATTGCGTATGGTTAGTTCTTGGC
TDH2p-F	AATGCCTATTGTGCAGATGTTATAATATCTGTGCGT CTAGATCAGAGGGTGGTAAATG
TDH2p-R	GTTTAAAGCACCGCGATTTTTGTTATCAAAAAGCATTTTGTTTTGTTTGTTTGTGTGATG
CDC19p-F	AATGCCTATTGTGCAGATGTTATAATATCTGTGCGT AATGCTACTATTTTGGAGATTAATC
CDC19p-R	GTTTAAAGCACCGCGATTTTTGTTATCAAAAAGCATTGTGATGATGTTTTATTTGTTTTG
PDC1p-F	AATGCCTATTGTGCAGATGTTATAATATCTGTGCGT AGGGTAGCCTCCCCATAAC
PDC1p-R	GTTTAAAGCACCGCGATTTTTGTTATCAAAAAGCATTTTGATTGATTTGACTGTGTTATTT
ENO2p-F	AATGCCTATTGTGCAGATGTTATAATATCTGTGCGT ACGCGGCGTTATGTCACTAAC
ENO2p-R	GTTTAAAGCACCGCGATTTTTGTTATCAAAAAGCATTATTATTGTATGTTATAGTATTAGTTG
ggHXT4p-F	AATGCCTATTGTGCAGATGTTATAATATCTGTGCGT TCAACGATGTTGCCAAATAGTC
ggHXT4p-R	GTTTAAAGCACCGCGATTTTTGTTATCAAAAAGCATTTTTGGCAGATTTTATTGTAAAAG
ggPFK27p-F	AATGCCTATTGTGCAGATGTTATAATATCTGTGCGT CCACACTATTATAAATCATTTGTG
ggPFK27p-R	GTTTAAAGCACCGCGATTTTTGTTATCAAAAAGCATTTTCAAACTTCCAGCGGAAAAAAC
ggTDH3p-F	AATGCCTATTGTGCAGATGTTATAATATCTGTGCGT ATAAAAAACACGCTTTTTCAGTTC
ggTDH3p-R	GTTTAAAGCACCGCGATTTTTGTTATCAAAAAGCATTTTGTTTGTTTATGTGTGTTTATTC
ggCOX5Bp-F	AATGCCTATTGTGCAGATGTTATAATATCTGTGCGT AACAATTCATCGGTCCGTTGG
ggCOX5Bp-R	GTTTAAAGCACCGCGATTTTTGTTATCAAAAAGCATCTTTACAATGAATATGTGGCGT
NDE1-F	GACATAACTAATTACATGACTCGAGGTCGACGGTATC CTAGATAGATGAATCTCTACCC
NDE1-R	CTTAGTTTCGAATAAACACACATAAACAAACAAAATGATTAGACAATCATTAATGAAAAC
NDE2-F	CAAAAACAAAAAGTTTTTTTAATTTTAATCAAAAAATG CTGCCCAGACTTGGTTTTG
NDE2-R	AAACTAAATCATTAAAGTAACTTAAGGAGTTAAATCTACACGGAGGAATCCCTTC
BAG7-JDF	GTCAGCAAGCAATTTAGCGG
IDH2-JDR	AAACCATCAGCTAATCTCTGG
BAG7dw-F	CGAAAGAGTATGAGGCTTCC
BAG7dw-R	GACATAACTAATTACATGACTCGAGGTCGACGGTATCCTAAGGCTGCGTTCTAGAAG
IDH2-F	ATGTTGAGAAATACTTTTTTTAGAA
IDH2-R	GAGGCATCTCTTGTGATCAG
COX12p-F	GGGACGCTCGAAGGCTTTAATTTGCGGCCGGTACCC ATCTATATGACACCATGTATTCT
COX12p-R	CCTCGAGGTGTTTCTAAAAAAAGTATTTCTCAACATGTCTATTATACTGTATTTATGTGC
ATP20p-F	GGGACGCTCGAAGGCTTTAATTTGCGGCCGGTACCC TGCTGTCTACTACAATCATTCC
ATP20p-R	CCTCGAGGTGTTTCTAAAAAAAGTATTTCTCAACATGATGAATTGATTAGCGTTCTGA
SDH4p-F	GGGACGCTCGAAGGCTTTAATTTGCGGCCGGTACCC ATAGATAAAAAAAAAACGCACCAAG
SDH4p-R	CCTCGAGGTGTTTCTAAAAAAAGTATTTCTCAACATAGCTATTATAAAGCGCGTAGG
PHD1p-F	GGGACGCTCGAAGGCTTTAATTTGCGGCCGGTACCC GCTCCCTGATTAGACTTCGTG
PHD1p-R	CCTCGAGGTGTTTCTAAAAAAAGTATTTCTCAACATATTTTCTGCTTAATGAATTATGAAT
PGU1p-F	GGGACGCTCGAAGGCTTTAATTTGCGGCCGGTACCC AATACTGAATAGAATCACGCTAC
PGU1p-R	CCTCGAGGTGTTTCTAAAAAAAGTATTTCTCAACATTGCGTTTGTCCATCAATGTGG
PFK1pgRNA1-F	TGCGCATGTTTCGGCGTTCGAAACTTCTCCGCAGTGAAAGATAAATGATCTTGTTTATCGTTTATTTACTGTTTTAGAGCTAGAAATAGCAAGTTAAAATAAG
PFK1pgRNA2-F	TGCGCATGTTTCGGCGTTCGAAACTTCTCCGCAGTGAAAGATAAATGATCAAGTTCACTTTAGCACTATTGTTTTAGAGCTAGAAATAGCAAGTTAAAATAAG
PFK1upJD-F	CATGCCTGGTTCAATCTACG
PFK1JD-R	CGGAAGAAGCTCTAGAGATG
PFK1up-F	TCGAGATTCCTCAATCCATAC
PFK1up-R	CTCCTTTATTAAGAGCGGAAG
PFK1-F	ATGCAATCTCAAGATTCATGCT
PFK1-R	GCATCTTTGGAAGTTGGAGC
ZWF1-F	GAAAGCATAGCAATCTAATCTAAGTTTTAATTACAAAATGAGTGAAGGCCCCGTCA
ZWF1-R	CCATCTTCATTATTAAATTCTTCCGCTCTTAATAAAGGAG AAAATTTTTGCAGACATTTTTGATA
ILV3p-F	GGACGCTCGAAGGCTTTAATTTGCGGCCGGTACCC GTTGGCATTTGCTTCTCCAC
ILV3p-R	CTGAATGCAACACCGTAGCATGAATCTTGAGATTGCATCTCTACTTTTTTCTTGGCTGTT
ADH3p-F	GGACGCTCGAAGGCTTTAATTTGCGGCCGGTACCC TCCTTACGAAAAAAAAGATCAAG
ADH3p-R	CTGAATGCAACACCGTAGCATGAATCTTGAGATTGCATGATGGTGTTAACTTATGACTATAC
VMA6p-F	GGACGCTCGAAGGCTTTAATTTGCGGCCGGTACCC TTCGTTGAATATATTTGCTTCTC
VMA6p-R	CTGAATGCAACACCGTAGCATGAATCTTGAGATTGCATCTTCGCAAGACTTTAGCAACAC
BAT1p-F	GGACGCTCGAAGGCTTTAATTTGCGGCCGGTACCC TTACCTATTTAGCTTCTATTGTT
BAT1p-R	CTGAATGCAACACCGTAGCATGAATCTTGAGATTGCATGTTTTAGTATGCTAAGGTTCTAG
CDC24p-F	GGACGCTCGAAGGCTTTAATTTGCGGCCGGTACCC AGGAAGAGACTGTCATAGGG
CDC24p-R	CTGAATGCAACACCGTAGCATGAATCTTGAGATTGCATGATCTCTCGGGTTGGATTAG
SET3p-F	GGACGCTCGAAGGCTTTAATTTGCGGCCGGTACCC TGATAAATCCGTTGACTAAGTAG
SET3p-R	CTGAATGCAACACCGTAGCATGAATCTTGAGATTGCATGATTCAGTTCTCGTATTTTGTG
IDP1p-F	GGACGCTCGAAGGCTTTAATTTGCGGCCGGTACCC GTCTGTGTAAGTCGCTTGTAG
IDP1p-R	CTGAATGCAACACCGTAGCATGAATCTTGAGATTGCATGCTGGGCGATCTTCCTTGTG
PFK1dw-F	CTTCCTCTACATACCAAGCTTAA AATGATTGCAATGAAAAGTTTAAG
PFK1dw-R	CCAAACGGTATTCGTAGACC
PFK1dw-JD	CGATTATCGGCACTAGTTTCC
GND1-F	CTTAGTTTCGAATAAACACACATAAACAAACAAAATG TCTGCTGATTTCGGTTTG
GND1-R	CTTAAACTTTTCATTGCAATCATTTTAAGCTTGGTATGTAGAGGAAG
PFK2repair-F	TTTTTTCCTTCTTCTTGCTTAAAAGCCTTTCTTATATCTCATTTGAACAATAGAACTAGAAAGAAAATGACCTTTTATTACACTTTCTATTATTAATGTCAATTAATGTTAACCCATGTT
PFK2repair-R	AACATGGGTTAACATTAATTGACATTAATAATAGAAAGTGTAATAAAAGGTCATTTTCTTTCTAGTTCTATTGTTCAAATGAGATATAAGAAAGGCTTTTAAGCAAGAAGAAGGAAAAAA
PFK2JD-F	ACGAAGATTAAGATAAAGTTGAG
PFK2JD-R	CCCTTGATAAAACCATACCAC
PFK2up-F	AGACAGTGATTTCTAGCTTCC
PFK2up-R	GAGATATAAGAAAGGCTTTTAAGC
PFK2dw-F	AAGAAAATGACCTTTTATTACACT
PFK2dw-R	CATAGGTGAAGGAATACTTCC
GAL1p-F	TTTCCTTCTTCTTGCTTAAAAGCCTTTCTTATATCTC TTATATTGAATTTTCAAAAATTCTTAC
GAL1p-R	GAGTCTCTTCTTGGTCCATTTACTAGAGTTGGCATTATAGTTTTTTCTCCTTGACGTT
HXT7p-F	TTTCCTTCTTCTTGCTTAAAAGCCTTTCTTATATCTC AATAGTACTCTCATCGCTAAGA
HXT7p-R	GAGTCTCTTCTTGGTCCATTTACTAGAGTTGGCATTTTTTGATTAAAATTAAAAAAACTTTTTG
ADH2p-F	TTTCCTTCTTCTTGCTTAAAAGCCTTTCTTATATCTC TGTTTGTTTGAAGAGACTAATCA
ADH2p-R	GAGTCTCTTCTTGGTCCATTTACTAGAGTTGGCATTGTGTATTACGATATAGTTAATAG
FBP1-F	ATGCCAACTCTAGTAAATGGAC
FBP1-R	CATTAATAATAGAAAGTGTAATAAAAGGTCATTTTCTTCTACTGTGACTTGCCAATATG
PFK2JD-F	ACGAAGATTAAGATAAAGTTGAG
PFK2JD-R	TTTTGAGGCCTGTTCGATGG
PFK2up-F	AGACAGTGATTTCTAGCTTCC
PFK2up-R	GATAAAGCACTTAGTATCACACTAATTGGCTTTTCGCGAGATATAAGAAAGGCTTTTAAGC
ScFBP1-F	TAAAAACTAAATCATTAAAGTAACTTAAGGAGTTAAAT CTACTGTGACTTGCCAATATG
ScFBP1-RGAL1	CCTCTATACTTTAACGTCAAGGAGAAAAAACTATAATGCCAACTCTAGTAAATGGAC
ScFBP1-RHXT7	GAATAAACACAAAAACAAAAAGTTTTTTTAATTTTAATCAAAAAATGCCAACTCTAGTAAATGGAC
ScFBP1-RADH2	CAATCAACTATCAACTATTAACTATATCGTAATACACAATGCCAACTCTAGTAAATGGAC
CgFBP1-F	TAAAAACTAAATCATTAAAGTAACTTAAGGAGTTAAAT TTATGTTGCTGTAGTGTAATCAAC
CgFBP1-RGAL1	CCTCTATACTTTAACGTCAAGGAGAAAAAACTATAATGAATTTGAAAAATCCAGAAAC
CgFBP1-RHXT7	GAATAAACACAAAAACAAAAAGTTTTTTTAATTTTAATCAAAAAATGAATTTGAAAAATCCAGAAAC
CgFBP1-RADH2	CAATCAACTATCAACTATTAACTATATCGTAATACACAATGAATTTGAAAAATCCAGAAAC
YlFBP1-F	TAAAAACTAAATCATTAAAGTAACTTAAGGAGTTAAAT TTATTTCAACAAATATTTCTTAGC
YlFBP1-RGAL1	CCTCTATACTTTAACGTCAAGGAGAAAAAACTATAATGGAAGCTAACCCAGAAGTTC
YlFBP1-RHXT7	GAATAAACACAAAAACAAAAAGTTTTTTTAATTTTAATCAAAAAATGGAAGCTAACCCAGAAGTTC
YlFBP1-RADH2	CAATCAACTATCAACTATTAACTATATCGTAATACACAATGGAAGCTAACCCAGAAGTTC
GAL1p-F	TATAGTTTTTTCTCCTTGACGTT
GAL1p-R	GTCGGTCGATATGAATTGAAGTTTCATTGTGGCCTTATATTGAATTTTCAAAAATTCTTAC
HXT7p-F	TTTTTGATTAAAATTAAAAAAACTTTTTG
HXT7p-R	GTCGGTCGATATGAATTGAAGTTTCATTGTGGCCAATAGTACTCTCATCGCTAAGA
ADH2-F	TGTGTATTACGATATAGTTAATAG
ADH2-R	GTCGGTCGATATGAATTGAAGTTTCATTGTGGCCTGTTTGTTTGAAGAGACTAATCA
2HXT1p-F	GGCCACAATGAAACTTCAATTC
PFK2up2HXT1p-F	TTTTCCTTCTTCTTGCTTAAAAGCCTTTCTTATATCTC GGCCACAATGAAACTTCAATTC
2HXT1p-R	CAAAAGGAGTAGTAACAGTCATGATTTTACGTATATCAACTAGTTG
PFK2-F	CAACTAGTTGATATACGTAAAATC ATGACTGTTACTACTCCTTTTG
PFK2-R	CCAAATCAGTGTAAGAGTGAAC
IDH1JDF	CTCATTCTGACGTCAACATCG
IDH1JDR	GGGACCTAGTGTGGAAACTG
IDH1up-F	CACGTGATAACAATCACACTG
IDH1up-R	GGGACGCTCGAAGGCTTTAATTTGCGGCCGGTACCCCTCTTACAATTATGGAGGAAAAG
IDH1ADH1up-R	GCAAATCGCTCCCCATTTCACCCAATTGTAGATATGCCTCTTACAATTATGGAGGAAAAG
GDH2-F	GAAAGCATAGCAATCTAATCTAAGTTTTAATTACAAAATG CTTTTTGATAACAAAAATCGC
GDH2-R	CAAAAAAAAGGGGAATTGTTTTCATCAAGCACTTGCCTCCGCTTC
GDH2-Rnew-R	GAACAAAAAAAAGGGGAATTGTTTTCATCAGTTAGTTCATCTTCCACG
IDH1dw-Fnew	CGTGGAAGATGAACTAACTGA TGAAAACAATTCCCCTTTTTTTTGTTC
IDH1dw-F	GAAGCGGAGGCAAGTGCTTGA TGAAAACAATTCCCCTTTTTTTTG
IDH1dw-R	TGGACTACAGCTGTCCAGAG
TDH3tefp-F	CTGGAAGAGTAAAAAAGGAGTAGAAACATTTTGAAGCTATTCGAGTTTATCATTATCAATACTG
TDH3tefp-R	CATTTTGTTTGTTTATGTGTGTTT
PFK2JD-F	ACGAAGATTAAGATAAAGTTGAG
PFK2JD-R	CCCTTGATAAAACCATACCAC
PFK2up-F	AGACAGTGATTTCTAGCTTCC
PFK2up-R	CTGCAAATCGCTCCCCATTTCACCCAATTGTAGATATGCGAGATATAAGAAAGGCTTTTAAGC
ADH1t-F	GCGAATTTCTTATGATTTATGATT
ADH1t-R	GCATATCTACAATTGGGTGAAATG
GDH2-R	AGTGTAATAAAAGGTCATTTTCTTTCAGTTAGTTCATCTTCCACG
PFK2dw-F	CGTGGAAGATGAACTAACTGA AAGAAAATGACCTTTTATTACACT
PFK2dw-R	CATAGGTGAAGGAATACTTCC
HXT1p-F	GACAAGCGTTTACTCATTGCTGCTGTTTAGTCAGAATTCTTGT GGCCACAATGAAACTTCAATTC
HXT1p-R	GGTGTATTTAACGAATTCAGAGCTCCGCGGTTCTTATTATCGAATAACATGATTTTACGTATATCAACTAGTTG
ADY2p-F	GACAAGCGTTTACTCATTGCTGCTGTTTAGTCAGAATTCTTGT CTTGGGATATCGTTGGAAATC
ADY2p-R	GGTGTATTTAACGAATTCAGAGCTCCGCGGTTCTTATTATCGAATAACATATTATTTGTTTGTATATGAGTTGTTT
ARO9p-F	GACAAGCGTTTACTCATTGCTGCTGTTTAGTCAGAATTCTTGT GGGAAGTCATAGTAATAGATCT
ARO9p-R	GGTGTATTTAACGAATTCAGAGCTCCGCGGTTCTTATTATCGAATAACATTGAGTCGATGAGAGAGTGTAATT
GDH2gRNA1-F	TGCGCATGTTTCGGCGTTCGAAACTTCTCCGCAGTGAAAGATAAATGATCTTTATCAATATCATCCATGTGTTTTAGAGCTAGAAATAGCAAGTTAAAATAAG
GDH2gRNA2-F	TGCGCATGTTTCGGCGTTCGAAACTTCTCCGCAGTGAAAGATAAATGATCATTGATAAAGAAGCAATATCGTTTTAGAGCTAGAAATAGCAAGTTAAAATAAG
GDH2JD-F	GCGTATACTGGAAGTTTCACC
GDH2JD-R	CCTTTCAGCAAATCCTGAGAG
GDH2up-F	AATATTACAAGATGGCTGGATC
GDH2up-R	ACAAGAATTCTGACTAAACAGC
GDH2dw-F	ATAATAAGAACCGCGGAGCTCTGAATTCGTTAAATACACCTGACATAGCTTCACTTTCTATTTCCTCAATGTCAG ACTATCACGTGTTTGATTTTCC
GDH2dw-R	CATCATTAGGGTAAACACTCTC
Fas1pgRNA1-F	TGCGCATGTTTCGGCGTTCGAAACTTCTCCGCAGTGAAAGATAAATGATCGGAAAATCAGATTATAGACTGTTTTAGAGCTAGAAATAGCAAGTTAAAATAAG
Fas1pgRNA2-F	TGCGCATGTTTCGGCGTTCGAAACTTCTCCGCAGTGAAAGATAAATGATCGAGCGAATAATAGAGCAGTTGTTTTAGAGCTAGAAATAGCAAGTTAAAATAAG
Fas2pgRNA1-F	TGCGCATGTTTCGGCGTTCGAAACTTCTCCGCAGTGAAAGATAAATGATCGTTGGGCAGTTTACAGATGTGTTTTAGAGCTAGAAATAGCAAGTTAAAATAAG
Fas2pgRNA2-F	TGCGCATGTTTCGGCGTTCGAAACTTCTCCGCAGTGAAAGATAAATGATCTTATTAGAAAAGCACGACAGGTTTTAGAGCTAGAAATAGCAAGTTAAAATAAG
Fas1JDF	CACGATACACGAGGTGCAG
Fas1JDR	TCAGTTCACTTAAAGTTTCAGC
Fas1upF	AGCGATCTTTCCGTCGCAC
Fas1upR	TAATTTGCGGCCGGTACCCATATTTGACCTTGAATTGTATGG
CYC1-F	CCATACAATTCAAGGTCAAATAT GGGTACCGGCCGCAAATTA
CYC1-R	CATTAGTCAATCACGATTCTTGAGATACCGTCGACCTCGAG
TesA-F	CTCGAGGTCGACGGTATC TCAAGAATCGTGATTGACTAATG
TesA-R	GTAAGAATTTTTGAAAATTCAATATAAATGGCCGATACTTTGTTAATTTTG
Gal10/1-F	CAAAATTAACAAAGTATCGGCCATTTATATTGAATTTTCAAAAATTCTTAC
Gal10/1-R	CGAATAAGCTTTCTTCGCTCATTATAGTTTTTTCTCCTTGACGTTAAAG
ACC1upF	CTTTAACGTCAAGGAGAAAAAACTATA ATGAGCGAAGAAAGCTTATTCG
ACC1upR	CGTCTACGTCTGCTCTTTCG
ACC1dwF	CCAAGCAATTAGCTGATCGTG
ACC1dwR	CTTCATTCAATCATGATTCTTTTTTTATTTCAAAGTCTTCAACAATTTTTC
1PYK1-F	GAAAAATTGTTGAAGACTTTGAAATAA AAAAAGAATCATGATTGAATGAAG
1PYK1-R	CTTTTATTTTGCTTTGCCCTGGGCATTTATGTACCCATGTATAAC
CCW12p-F	GTTATACATGGGTACATAAATGC CCAGGGCAAAGCAAAATAAAAG
CCW12p-R	CTTGTGGAGTAAGCGTCCATTATTGATATAGTGTTTAAGCGAATG
Fas1dw-F	CATTCGCTTAAACACTATATCAATA ATGGACGCTTACTCCACAAG
Fas1dw-R	GATAAGTTTGATATAGATCACGC
Fas2JDF	GTTTAATGACATGGAAGAACTGG
Fas2JDR	CTTCTAATGGAGTTTCTTCTGG
Fas2up-F	ACGTAGACGTCATCGACAAG
Fas2up-R	TAATTTGCGGCCGGTACCCGATTTCGGTCGTAACGTTACG
2CYC1-F	CGTAACGTTACGACCGAAATC GGGTACCGGCCGCAAATTA
2CYC1-R	CTACTGCTGGTGACAATGAATAAGATACCGTCGACCTCGAG
Xfpk-F	CTCGAGGTCGACGGTATC TTATTCATTGTCACCAGCAGTAG
Xfpkmid-R	CCAGACTCCTTTAGAATATTCG
Xfpkmid-F	GTTACTAGCTGTTTCATCAGG
Xfpk-R	AAACACACATAAACAAACAAAATGACTAACCCTGTAATCGGTAC
TDH3-F	GTACCGATTACAGGGTTAGTCAT TTTGTTTGTTTATGTGTGTTT
TDH3-R	GAGTAGAAACATTTTGAAGCTATTCGAGTTTATCATTATCAATACTG
TEF1p-F	CAGTATTGATAATGATAAACTCGA ATAGCTTCAAAATGTTTCTACTC
TEF1p-R	GAAGATGTTTTCCATCAACTTCATTTTGTAATTAAAACTTAGATTAG
PTA-F	CTAATCTAAGTTTTAATTACAAAATG AAGTTGATGGAAAACATCTTC
PTA-R	CTTCATTCAATCATGATTCTTTTTTTAACCTTGTGCTTGAGCTTG
PYK1t-F	CAAGCTCAAGCACAAGGTTAA AAAAAGAATCATGATTGAATGAAG
PYK1t-R	CTTTTATTTTGCTTTGCCCTGGGCATTTATGTACCCATGTATAAC
2CCW12p-F	GTTATACATGGGTACATAAATGC CCAGGGCAAAGCAAAATAAAAG
2CCW12p-R	CTTGCTCAACTTCCGGCTTCATTATTGATATAGTGTTTAAGCGAATG
Fas2dw-F	CATTCGCTTAAACACTATATCAATA ATGAAGCCGGAAGTTGAGCAAG
Fas2dw-R	CTTTGATTGTCTTGGACATTGG

## Sheet: Sheet2
Sequence(5'-3')
TGCGCATGTTTCGGCGTTCGAAACTTCTCCGCAGTGAAAGATAAATGATCAACAAAAATCACGATCTGGGGTTTTAGAGCTAGAAATAGCAAGTTAAAATAAG
TGCGCATGTTTCGGCGTTCGAAACTTCTCCGCAGTGAAAGATAAATGATCACATTATAACAACGTGCAGAGTTTTAGAGCTAGAAATAGCAAGTTAAAATAAG
TATTTGCATCGCTATGTAAGTG
CCTTCGCGCACTGATTCATC
GTACAAGGCCACGTTCTGTCACCGTCAGAAAAATATGTCAATGAGGCAAGAACCGACAAATCGCTCTTAAATATATACCTAAAGAACATTAAAGCTATATTATAAGCAAA
TTTGCTTATAATATAGCTTTAATGTTCTTTAGGTATATATTTAAGAGCGATTTGTCGGTTCTTGCCTCATTGACATATTTTTCTGACGGTGACAGAACGTGGCCTTGTAC
TGCTAAATAATACACCGCTATG
CTGCAAATCGCTCCCCATTTCACCCAATTGTAGATATGCCCGGTTCTTGCCTCATTGAC
GGTATATATTTAAGAGCGATTTGTTCAGTTAGTTCATCTTCCACG
CGTGGAAGATGAACTAACTGA ACAAATCGCTCTTAAATATATACC
GGAAAGAACTGGCACGTTAAG
TAGTTTGGCGTTTTGCCTGAC
GAATACTTCCTAGGACTTGCTG
GTTAGTTACTTGCTCTATGCG
GCAAATCGCTCCCCATTTCACCCAATTGTAGATATGCGAAATCAGACGCACGCTTGG
GCGAATTTCTTATGATTTATGATT
GCATATCTACAATTGGGTGAAA
TTAATAATAAAAATCATAAATCATAAGAAATTCGC TTAAAATACATCACCTTGGTCAAAC
GTAATTATCTACTTTTTACAACAAATATAACAAAATGTCAGAGCCAGAATTTCAAC
AAGCATAGCAATCTAATCTAAGTTTTAATTACAAAATG CTTTTTGATAACAAAAATCGC
CTGGCTCAATCCACGTAAGGATCAGTTAGTTCATCTTCCACG
CGTGGAAGATGAACTAACTGA TCCTTACGTGGATTGAGCCAG
ATGAGAATCCGGACCAGCAG
ACGCACAGATATTATAACATCTG
ATGCTTTTTGATAACAAAAATCGC
AATGCCTATTGTGCAGATGTTATAATATCTGTGCGT ACCGGTATATCAAATGGCGG
GTTTAAAGCACCGCGATTTTTGTTATCAAAAAGCATGATTGTTTAACTCAGATGTAAATT
AATGCCTATTGTGCAGATGTTATAATATCTGTGCGT TTTCTACCGATGTAATACAAAAATG
GTTTAAAGCACCGCGATTTTTGTTATCAAAAAGCATTATGTTGCTTTATAAGTCTTTTTG
AATGCCTATTGTGCAGATGTTATAATATCTGTGCGT GGCCACAATGAAACTTCAATTC
GTTTAAAGCACCGCGATTTTTGTTATCAAAAAGCATGATTTTACGTATATCAACTAGTTG
AATGCCTATTGTGCAGATGTTATAATATCTGTGCGT GCAATCAACGTGAGCCTTAAC
GTTTAAAGCACCGCGATTTTTGTTATCAAAAAGCATTGCGTATGGTTAGTTCTTGGC
AATGCCTATTGTGCAGATGTTATAATATCTGTGCGT CTAGATCAGAGGGTGGTAAATG
GTTTAAAGCACCGCGATTTTTGTTATCAAAAAGCATTTTGTTTTGTTTGTTTGTGTGATG
AATGCCTATTGTGCAGATGTTATAATATCTGTGCGT AATGCTACTATTTTGGAGATTAATC
GTTTAAAGCACCGCGATTTTTGTTATCAAAAAGCATTGTGATGATGTTTTATTTGTTTTG
AATGCCTATTGTGCAGATGTTATAATATCTGTGCGT AGGGTAGCCTCCCCATAAC
GTTTAAAGCACCGCGATTTTTGTTATCAAAAAGCATTTTGATTGATTTGACTGTGTTATTT
AATGCCTATTGTGCAGATGTTATAATATCTGTGCGT ACGCGGCGTTATGTCACTAAC
GTTTAAAGCACCGCGATTTTTGTTATCAAAAAGCATTATTATTGTATGTTATAGTATTAGTTG
AATGCCTATTGTGCAGATGTTATAATATCTGTGCGT TCAACGATGTTGCCAAATAGTC
GTTTAAAGCACCGCGATTTTTGTTATCAAAAAGCATTTTTGGCAGATTTTATTGTAAAAG
AATGCCTATTGTGCAGATGTTATAATATCTGTGCGT CCACACTATTATAAATCATTTGTG
GTTTAAAGCACCGCGATTTTTGTTATCAAAAAGCATTTTCAAACTTCCAGCGGAAAAAAC
AATGCCTATTGTGCAGATGTTATAATATCTGTGCGT ATAAAAAACACGCTTTTTCAGTTC
GTTTAAAGCACCGCGATTTTTGTTATCAAAAAGCATTTTGTTTGTTTATGTGTGTTTATTC
AATGCCTATTGTGCAGATGTTATAATATCTGTGCGT AACAATTCATCGGTCCGTTGG
GTTTAAAGCACCGCGATTTTTGTTATCAAAAAGCATCTTTACAATGAATATGTGGCGT
GACATAACTAATTACATGACTCGAGGTCGACGGTATC CTAGATAGATGAATCTCTACCC
CTTAGTTTCGAATAAACACACATAAACAAACAAAATGATTAGACAATCATTAATGAAAAC
CAAAAACAAAAAGTTTTTTTAATTTTAATCAAAAAATG CTGCCCAGACTTGGTTTTG
AAACTAAATCATTAAAGTAACTTAAGGAGTTAAATCTACACGGAGGAATCCCTTC
GTCAGCAAGCAATTTAGCGG
AAACCATCAGCTAATCTCTGG
CGAAAGAGTATGAGGCTTCC
GACATAACTAATTACATGACTCGAGGTCGACGGTATCCTAAGGCTGCGTTCTAGAAG
ATGTTGAGAAATACTTTTTTTAGAA
GAGGCATCTCTTGTGATCAG
GGGACGCTCGAAGGCTTTAATTTGCGGCCGGTACCC ATCTATATGACACCATGTATTCT
CCTCGAGGTGTTTCTAAAAAAAGTATTTCTCAACATGTCTATTATACTGTATTTATGTGC
GGGACGCTCGAAGGCTTTAATTTGCGGCCGGTACCC TGCTGTCTACTACAATCATTCC
CCTCGAGGTGTTTCTAAAAAAAGTATTTCTCAACATGATGAATTGATTAGCGTTCTGA
GGGACGCTCGAAGGCTTTAATTTGCGGCCGGTACCC ATAGATAAAAAAAAAACGCACCAAG
CCTCGAGGTGTTTCTAAAAAAAGTATTTCTCAACATAGCTATTATAAAGCGCGTAGG
GGGACGCTCGAAGGCTTTAATTTGCGGCCGGTACCC GCTCCCTGATTAGACTTCGTG
CCTCGAGGTGTTTCTAAAAAAAGTATTTCTCAACATATTTTCTGCTTAATGAATTATGAAT
GGGACGCTCGAAGGCTTTAATTTGCGGCCGGTACCC AATACTGAATAGAATCACGCTAC
CCTCGAGGTGTTTCTAAAAAAAGTATTTCTCAACATTGCGTTTGTCCATCAATGTGG
TGCGCATGTTTCGGCGTTCGAAACTTCTCCGCAGTGAAAGATAAATGATCTTGTTTATCGTTTATTTACTGTTTTAGAGCTAGAAATAGCAAGTTAAAATAAG
TGCGCATGTTTCGGCGTTCGAAACTTCTCCGCAGTGAAAGATAAATGATCAAGTTCACTTTAGCACTATTGTTTTAGAGCTAGAAATAGCAAGTTAAAATAAG
CATGCCTGGTTCAATCTACG
CGGAAGAAGCTCTAGAGATG
TCGAGATTCCTCAATCCATAC
CTCCTTTATTAAGAGCGGAAG
ATGCAATCTCAAGATTCATGCT
GCATCTTTGGAAGTTGGAGC
GAAAGCATAGCAATCTAATCTAAGTTTTAATTACAAAATGAGTGAAGGCCCCGTCA
CCATCTTCATTATTAAATTCTTCCGCTCTTAATAAAGGAG AAAATTTTTGCAGACATTTTTGATA
GGACGCTCGAAGGCTTTAATTTGCGGCCGGTACCC GTTGGCATTTGCTTCTCCAC
CTGAATGCAACACCGTAGCATGAATCTTGAGATTGCATCTCTACTTTTTTCTTGGCTGTT
GGACGCTCGAAGGCTTTAATTTGCGGCCGGTACCC TCCTTACGAAAAAAAAGATCAAG
CTGAATGCAACACCGTAGCATGAATCTTGAGATTGCATGATGGTGTTAACTTATGACTATAC
GGACGCTCGAAGGCTTTAATTTGCGGCCGGTACCC TTCGTTGAATATATTTGCTTCTC
CTGAATGCAACACCGTAGCATGAATCTTGAGATTGCATCTTCGCAAGACTTTAGCAACAC
GGACGCTCGAAGGCTTTAATTTGCGGCCGGTACCC TTACCTATTTAGCTTCTATTGTT
CTGAATGCAACACCGTAGCATGAATCTTGAGATTGCATGTTTTAGTATGCTAAGGTTCTAG
GGACGCTCGAAGGCTTTAATTTGCGGCCGGTACCC AGGAAGAGACTGTCATAGGG
CTGAATGCAACACCGTAGCATGAATCTTGAGATTGCATGATCTCTCGGGTTGGATTAG
GGACGCTCGAAGGCTTTAATTTGCGGCCGGTACCC TGATAAATCCGTTGACTAAGTAG
CTGAATGCAACACCGTAGCATGAATCTTGAGATTGCATGATTCAGTTCTCGTATTTTGTG
GGACGCTCGAAGGCTTTAATTTGCGGCCGGTACCC GTCTGTGTAAGTCGCTTGTAG
CTGAATGCAACACCGTAGCATGAATCTTGAGATTGCATGCTGGGCGATCTTCCTTGTG
CTTCCTCTACATACCAAGCTTAA AATGATTGCAATGAAAAGTTTAAG
CCAAACGGTATTCGTAGACC
CGATTATCGGCACTAGTTTCC
CTTAGTTTCGAATAAACACACATAAACAAACAAAATG TCTGCTGATTTCGGTTTG
CTTAAACTTTTCATTGCAATCATTTTAAGCTTGGTATGTAGAGGAAG
TTTTTTCCTTCTTCTTGCTTAAAAGCCTTTCTTATATCTCATTTGAACAATAGAACTAGAAAGAAAATGACCTTTTATTACACTTTCTATTATTAATGTCAATTAATGTTAACCCATGTT
AACATGGGTTAACATTAATTGACATTAATAATAGAAAGTGTAATAAAAGGTCATTTTCTTTCTAGTTCTATTGTTCAAATGAGATATAAGAAAGGCTTTTAAGCAAGAAGAAGGAAAAAA
ACGAAGATTAAGATAAAGTTGAG
CCCTTGATAAAACCATACCAC
AGACAGTGATTTCTAGCTTCC
GAGATATAAGAAAGGCTTTTAAGC
AAGAAAATGACCTTTTATTACACT
CATAGGTGAAGGAATACTTCC
TTTCCTTCTTCTTGCTTAAAAGCCTTTCTTATATCTC TTATATTGAATTTTCAAAAATTCTTAC
GAGTCTCTTCTTGGTCCATTTACTAGAGTTGGCATTATAGTTTTTTCTCCTTGACGTT
TTTCCTTCTTCTTGCTTAAAAGCCTTTCTTATATCTC AATAGTACTCTCATCGCTAAGA
GAGTCTCTTCTTGGTCCATTTACTAGAGTTGGCATTTTTTGATTAAAATTAAAAAAACTTTTTG
TTTCCTTCTTCTTGCTTAAAAGCCTTTCTTATATCTC TGTTTGTTTGAAGAGACTAATCA
GAGTCTCTTCTTGGTCCATTTACTAGAGTTGGCATTGTGTATTACGATATAGTTAATAG
ATGCCAACTCTAGTAAATGGAC
CATTAATAATAGAAAGTGTAATAAAAGGTCATTTTCTTCTACTGTGACTTGCCAATATG
ACGAAGATTAAGATAAAGTTGAG
TTTTGAGGCCTGTTCGATGG
AGACAGTGATTTCTAGCTTCC
GATAAAGCACTTAGTATCACACTAATTGGCTTTTCGCGAGATATAAGAAAGGCTTTTAAGC
TAAAAACTAAATCATTAAAGTAACTTAAGGAGTTAAAT CTACTGTGACTTGCCAATATG
CCTCTATACTTTAACGTCAAGGAGAAAAAACTATAATGCCAACTCTAGTAAATGGAC
GAATAAACACAAAAACAAAAAGTTTTTTTAATTTTAATCAAAAAATGCCAACTCTAGTAAATGGAC
CAATCAACTATCAACTATTAACTATATCGTAATACACAATGCCAACTCTAGTAAATGGAC
TAAAAACTAAATCATTAAAGTAACTTAAGGAGTTAAAT TTATGTTGCTGTAGTGTAATCAAC
CCTCTATACTTTAACGTCAAGGAGAAAAAACTATAATGAATTTGAAAAATCCAGAAAC
GAATAAACACAAAAACAAAAAGTTTTTTTAATTTTAATCAAAAAATGAATTTGAAAAATCCAGAAAC
CAATCAACTATCAACTATTAACTATATCGTAATACACAATGAATTTGAAAAATCCAGAAAC
TAAAAACTAAATCATTAAAGTAACTTAAGGAGTTAAAT TTATTTCAACAAATATTTCTTAGC
CCTCTATACTTTAACGTCAAGGAGAAAAAACTATAATGGAAGCTAACCCAGAAGTTC
GAATAAACACAAAAACAAAAAGTTTTTTTAATTTTAATCAAAAAATGGAAGCTAACCCAGAAGTTC
CAATCAACTATCAACTATTAACTATATCGTAATACACAATGGAAGCTAACCCAGAAGTTC
TATAGTTTTTTCTCCTTGACGTT
GTCGGTCGATATGAATTGAAGTTTCATTGTGGCCTTATATTGAATTTTCAAAAATTCTTAC
TTTTTGATTAAAATTAAAAAAACTTTTTG
GTCGGTCGATATGAATTGAAGTTTCATTGTGGCCAATAGTACTCTCATCGCTAAGA
TGTGTATTACGATATAGTTAATAG
GTCGGTCGATATGAATTGAAGTTTCATTGTGGCCTGTTTGTTTGAAGAGACTAATCA
GGCCACAATGAAACTTCAATTC
TTTTCCTTCTTCTTGCTTAAAAGCCTTTCTTATATCTC GGCCACAATGAAACTTCAATTC
CAAAAGGAGTAGTAACAGTCATGATTTTACGTATATCAACTAGTTG
CAACTAGTTGATATACGTAAAATC ATGACTGTTACTACTCCTTTTG
CCAAATCAGTGTAAGAGTGAAC
CTCATTCTGACGTCAACATCG
GGGACCTAGTGTGGAAACTG
CACGTGATAACAATCACACTG
GGGACGCTCGAAGGCTTTAATTTGCGGCCGGTACCCCTCTTACAATTATGGAGGAAAAG
GCAAATCGCTCCCCATTTCACCCAATTGTAGATATGCCTCTTACAATTATGGAGGAAAAG
GAAAGCATAGCAATCTAATCTAAGTTTTAATTACAAAATG CTTTTTGATAACAAAAATCGC
CAAAAAAAAGGGGAATTGTTTTCATCAAGCACTTGCCTCCGCTTC
GAACAAAAAAAAGGGGAATTGTTTTCATCAGTTAGTTCATCTTCCACG
CGTGGAAGATGAACTAACTGA TGAAAACAATTCCCCTTTTTTTTGTTC
GAAGCGGAGGCAAGTGCTTGA TGAAAACAATTCCCCTTTTTTTTG
TGGACTACAGCTGTCCAGAG
CTGGAAGAGTAAAAAAGGAGTAGAAACATTTTGAAGCTATTCGAGTTTATCATTATCAATACTG
CATTTTGTTTGTTTATGTGTGTTT
ACGAAGATTAAGATAAAGTTGAG
CCCTTGATAAAACCATACCAC
AGACAGTGATTTCTAGCTTCC
CTGCAAATCGCTCCCCATTTCACCCAATTGTAGATATGCGAGATATAAGAAAGGCTTTTAAGC
GCGAATTTCTTATGATTTATGATT
GCATATCTACAATTGGGTGAAATG
AGTGTAATAAAAGGTCATTTTCTTTCAGTTAGTTCATCTTCCACG
CGTGGAAGATGAACTAACTGA AAGAAAATGACCTTTTATTACACT
CATAGGTGAAGGAATACTTCC
GACAAGCGTTTACTCATTGCTGCTGTTTAGTCAGAATTCTTGT GGCCACAATGAAACTTCAATTC
GGTGTATTTAACGAATTCAGAGCTCCGCGGTTCTTATTATCGAATAACATGATTTTACGTATATCAACTAGTTG
GACAAGCGTTTACTCATTGCTGCTGTTTAGTCAGAATTCTTGT CTTGGGATATCGTTGGAAATC
GGTGTATTTAACGAATTCAGAGCTCCGCGGTTCTTATTATCGAATAACATATTATTTGTTTGTATATGAGTTGTTT
GACAAGCGTTTACTCATTGCTGCTGTTTAGTCAGAATTCTTGT GGGAAGTCATAGTAATAGATCT
GGTGTATTTAACGAATTCAGAGCTCCGCGGTTCTTATTATCGAATAACATTGAGTCGATGAGAGAGTGTAATT
TGCGCATGTTTCGGCGTTCGAAACTTCTCCGCAGTGAAAGATAAATGATCTTTATCAATATCATCCATGTGTTTTAGAGCTAGAAATAGCAAGTTAAAATAAG
TGCGCATGTTTCGGCGTTCGAAACTTCTCCGCAGTGAAAGATAAATGATCATTGATAAAGAAGCAATATCGTTTTAGAGCTAGAAATAGCAAGTTAAAATAAG
GCGTATACTGGAAGTTTCACC
CCTTTCAGCAAATCCTGAGAG
AATATTACAAGATGGCTGGATC
ACAAGAATTCTGACTAAACAGC
ATAATAAGAACCGCGGAGCTCTGAATTCGTTAAATACACCTGACATAGCTTCACTTTCTATTTCCTCAATGTCAG ACTATCACGTGTTTGATTTTCC
CATCATTAGGGTAAACACTCTC
TGCGCATGTTTCGGCGTTCGAAACTTCTCCGCAGTGAAAGATAAATGATCGGAAAATCAGATTATAGACTGTTTTAGAGCTAGAAATAGCAAGTTAAAATAAG
TGCGCATGTTTCGGCGTTCGAAACTTCTCCGCAGTGAAAGATAAATGATCGAGCGAATAATAGAGCAGTTGTTTTAGAGCTAGAAATAGCAAGTTAAAATAAG
TGCGCATGTTTCGGCGTTCGAAACTTCTCCGCAGTGAAAGATAAATGATCGTTGGGCAGTTTACAGATGTGTTTTAGAGCTAGAAATAGCAAGTTAAAATAAG
TGCGCATGTTTCGGCGTTCGAAACTTCTCCGCAGTGAAAGATAAATGATCTTATTAGAAAAGCACGACAGGTTTTAGAGCTAGAAATAGCAAGTTAAAATAAG
CACGATACACGAGGTGCAG
TCAGTTCACTTAAAGTTTCAGC
AGCGATCTTTCCGTCGCAC
TAATTTGCGGCCGGTACCCATATTTGACCTTGAATTGTATGG
CCATACAATTCAAGGTCAAATAT GGGTACCGGCCGCAAATTA
CATTAGTCAATCACGATTCTTGAGATACCGTCGACCTCGAG
CTCGAGGTCGACGGTATC TCAAGAATCGTGATTGACTAATG
GTAAGAATTTTTGAAAATTCAATATAAATGGCCGATACTTTGTTAATTTTG
CAAAATTAACAAAGTATCGGCCATTTATATTGAATTTTCAAAAATTCTTAC
CGAATAAGCTTTCTTCGCTCATTATAGTTTTTTCTCCTTGACGTTAAAG
CTTTAACGTCAAGGAGAAAAAACTATA ATGAGCGAAGAAAGCTTATTCG
CGTCTACGTCTGCTCTTTCG
CCAAGCAATTAGCTGATCGTG
CTTCATTCAATCATGATTCTTTTTTTATTTCAAAGTCTTCAACAATTTTTC
GAAAAATTGTTGAAGACTTTGAAATAA AAAAAGAATCATGATTGAATGAAG
CTTTTATTTTGCTTTGCCCTGGGCATTTATGTACCCATGTATAAC
GTTATACATGGGTACATAAATGC CCAGGGCAAAGCAAAATAAAAG
CTTGTGGAGTAAGCGTCCATTATTGATATAGTGTTTAAGCGAATG
CATTCGCTTAAACACTATATCAATA ATGGACGCTTACTCCACAAG
GATAAGTTTGATATAGATCACGC
GTTTAATGACATGGAAGAACTGG
CTTCTAATGGAGTTTCTTCTGG
ACGTAGACGTCATCGACAAG
TAATTTGCGGCCGGTACCCGATTTCGGTCGTAACGTTACG
CGTAACGTTACGACCGAAATC GGGTACCGGCCGCAAATTA
CTACTGCTGGTGACAATGAATAAGATACCGTCGACCTCGAG
CTCGAGGTCGACGGTATC TTATTCATTGTCACCAGCAGTAG
CCAGACTCCTTTAGAATATTCG
GTTACTAGCTGTTTCATCAGG
AAACACACATAAACAAACAAAATGACTAACCCTGTAATCGGTAC
GTACCGATTACAGGGTTAGTCAT TTTGTTTGTTTATGTGTGTTT
GAGTAGAAACATTTTGAAGCTATTCGAGTTTATCATTATCAATACTG
CAGTATTGATAATGATAAACTCGA ATAGCTTCAAAATGTTTCTACTC
GAAGATGTTTTCCATCAACTTCATTTTGTAATTAAAACTTAGATTAG
CTAATCTAAGTTTTAATTACAAAATG AAGTTGATGGAAAACATCTTC
CTTCATTCAATCATGATTCTTTTTTTAACCTTGTGCTTGAGCTTG
CAAGCTCAAGCACAAGGTTAA AAAAAGAATCATGATTGAATGAAG
CTTTTATTTTGCTTTGCCCTGGGCATTTATGTACCCATGTATAAC
GTTATACATGGGTACATAAATGC CCAGGGCAAAGCAAAATAAAAG
CTTGCTCAACTTCCGGCTTCATTATTGATATAGTGTTTAAGCGAATG
CATTCGCTTAAACACTATATCAATA ATGAAGCCGGAAGTTGAGCAAG
CTTTGATTGTCTTGGACATTGG
