# Supplementary material for: Metabolic reconfiguration enables synthetic reductive metabolism in yeast
Source: Nat Metab. 2022 Oct 27;4(11):1551–9. doi: 10.1038/s42255-022-00654-1 (PMC9684072; doi:10.1038/s42255-022-00654-1)
Supplement: Supplementary file 5 — Plasmids used in this study. [file 42255_2022_654_MOESM5_ESM.xlsx]

## Sheet: Sheet1
Plasmids	Genotype or characteristics	Base plasmid	Source
pSynENG01	2μm ampR URA3 gRNA1-PFK1p gRNA2-PFK2p	pROS10	This work
pSynENG02	2μm ampR URA3 gRNA1-GPP1 gRNA2-GPP1	pROS10	This work
pSynENG03	2μm ampR URA3 gRNA1-FAS1p gRNA2-FAS2p	pROS10	This work
pSynENG04	2μm ampR G418 gRNA1-PGI1p gRNA2-PGI1p	pROS11	This work
pSynENG04	2μm ampR URA3 gRNA1-IDH2	pROS10	This work
pSynENG05	2μm ampR URA3 gRNA1-IDH1	pROS10	This work
pSynENG06	2μm ampR URA3 gRNA1-X1-3	pROS10	This work
pSynENG07	2μm ampR URA3 gRNA1-GDH1p	pROS10	This work
pSynENG08	2μm ampR URA3 gRNA1-ACC1p	pROS10	This work
