# Supplementary material for: Metabolic reconfiguration enables synthetic reductive metabolism in yeast
Source: Nat Metab. 2022 Oct 27;4(11):1551–9. doi: 10.1038/s42255-022-00654-1 (PMC9684072; doi:10.1038/s42255-022-00654-1)
Supplement: Supplementary file 6 — Reagents used in this study. [file 42255_2022_654_MOESM6_ESM.xlsx]

## Sheet: Sheet1
REAGENT or RESOURCE	SOURCE	IDENTIFIER
Critical Commercial Assays
PrimeStar DNA polymerase	TaKaRa Bio	Cat#R010A
Phusion High-Fidelity DNA Polymerase	Thermoscientific	REF: F-530L
GeneJET gel Extraction Kit	Thermoscientific	REF: K0692
GeneJET Plasmid Miniprep kit	Thermoscientific	REF: K0503
Gibson Assembly Cloning Kit	NEB	E2611L
Blood & Cell Culture DNA Mini Kit	QIAGEN	REF: 13323
FeedBeads Glucose 12mm	Biotech GmbH Art.	No.: SMFB63361
Organisms/Strains
S. cerevisiae, Background: CEN.PK113-5D	Jens Lab	N/A
