# Supplementary material for: Metabolic reconfiguration enables synthetic reductive metabolism in yeast
Source: Nat Metab. 2022 Oct 27;4(11):1551–9. doi: 10.1038/s42255-022-00654-1 (PMC9684072; doi:10.1038/s42255-022-00654-1)
Supplement: Source Data Fig. 1 — Statistical Source Data. [file 42255_2022_654_MOESM7_ESM.xlsx]

## Sheet: b
		OD600
		0h	48h	72h	96h	120h
SynENG065	1	0.05	0.05	0.05	0.06	0.05
	2	0.05	0.05	0.04	0.05	0.06
	3	0.05	0.06	0.05	0.05	0.06
SynENG064	1	0.05	0.17	1.42	7.02	10.28
	2	0.05	0.19	1.5	7.56	9.91
	3	0.05	0.21	2.02	8.8	9.48
