# Supplementary material for: Metabolic reconfiguration enables synthetic reductive metabolism in yeast
Source: Nat Metab. 2022 Oct 27;4(11):1551–9. doi: 10.1038/s42255-022-00654-1 (PMC9684072; doi:10.1038/s42255-022-00654-1)
Supplement: Source Data Fig. 2 — Statistical Source Data. [file 42255_2022_654_MOESM8_ESM.xlsx]

## Sheet: b
Sample Name		Amount
		g/l
		Succinate
		UV_VIS_1
SynENG008	1	1.5198
	2	1.5512
	3	1.4538
SynENG010	1	2.9975
	2	3.6765
	3	3.3372

## Sheet: c
Sample Name		Amount
		g/l
		Glycerol
		RI_1
SynENG008	1	0.0459
	2	0.0454
	3	0.0339
SynENG010	1	0.3565
	2	0.3232
	3	0.2957
