# Supplementary material for: Metabolic reconfiguration enables synthetic reductive metabolism in yeast
Source: Nat Metab. 2022 Oct 27;4(11):1551–9. doi: 10.1038/s42255-022-00654-1 (PMC9684072; doi:10.1038/s42255-022-00654-1)
Supplement: Source Data Fig. 3 — Statistical Source Data. [file 42255_2022_654_MOESM9_ESM.xlsx]

## Sheet: b
		OD600
SynENG012	1	2.12
	2	1.94
	3	2.7
SynENG001	1	3.16
	2	3.22
	3	3.56

## Sheet: c
		OD600
SynENG013	1	4.06
	2	4.32
	3	4.28
SynENG014	1	4.06
	2	4.18
	3	4.2
SynENG015	1	3.96
	2	3.5
	3	4
SynENG016	1	3.42
	2	2.68
	3	3.2

## Sheet: d
		OD600
SynENG018	1	1.42
	2	2.1
	3	3.02
SynENG019	1	1.74
	2	3.22
	3	2.76
SynENG020	1	1.74
	2	2.96
	3	2.96
SynENG021	1	3.9
	2	1.96
	3	2.76
SynENG022	1	2.76
	2	3.6
	3	3.66
