# Supplementary material for: Metabolic reconfiguration enables synthetic reductive metabolism in yeast
Source: Nat Metab. 2022 Oct 27;4(11):1551–9. doi: 10.1038/s42255-022-00654-1 (PMC9684072; doi:10.1038/s42255-022-00654-1)
Supplement: Source Data Fig. 4 — Statistical Source Data. [file 42255_2022_654_MOESM10_ESM.xlsx]

## Sheet: b
		OD600
Y&Z032	1	5.6
	2	6
	3	5.7
SynENG024	1	11.7
	2	12.7
	3	9.7

## Sheet: c
		FFA (mg/L)
Y&Z032	1	247.542
	2	279.982
	3	261.888
SynENG024	1	621.688
	2	763.982
	3	685.734

## Sheet: d
		FFA (mg/L)
SynENG024	1	599.418
	2	827.866
	3	642.722
SynENG029	1	985.465
	2	1360.31
	3	1177.34
SynENG030	1	1253.02
	2	1250.32
	3	1289.09
SynENG031	1	1200.18
	2	1254.23
	3	1419.81
SynENG032	1	1174.06
	2	1101.42
	3	1220.62
SynENG033	1	1245.19
	2	1328.18
	3	1217.66
SynENG034	1	1237.48
	2	1393.78
	3	1349.65

## Sheet: e
		FFA (mg/L)
SynENG034	1	1092.19
	2	1178.25
	3	1120.33
SynENG034	1	1348.58
	2	1424.71
	3	1444.08

## Sheet: f
	Consumed glucose（g/L）					FFAs（g/L）
Time (h)	Ave	Std			Time (h)	Ave	Std
36	28.3457	4.0982			36	2.04037	0.117103
47	44.8235	1.65286			47	3.12468	0.137216
60	77.8692	2.68639			60	3.17307	0.373664
72	105.413	8.66211			72	4.11373	0.920779
84	105.226	7.06799			84	6.7384	1.40567
96	103.801	5.29063			96	8.73856	1.41652
108	115.349	2.07345			108	10.628	1.43125
120	120.538	0.260653			120	11.4027	1.18992
132	125.202	3.40792			132	12.7491	1.54938
144	130.718	2.24067			144	14.3351	1.23826
156	136.643	1.85298			156	15.8815	1.07132
168	143.945	3.92315			168	17.0116	1.74538
188	149.967	3.82738			188	19.7719	2.39818
