# Supplementary material for: Metabolic reconfiguration enables synthetic reductive metabolism in yeast
Source: Nat Metab. 2022 Oct 27;4(11):1551–9. doi: 10.1038/s42255-022-00654-1 (PMC9684072; doi:10.1038/s42255-022-00654-1)
Supplement: Source Data Extended Data Fig. 4 — Statistical Source Data. [file 42255_2022_654_MOESM11_ESM.xlsx]

## Sheet: a
		OD600
SynENG024	1	11.7
	2	12.7
	3	9.7
SynENG025	1	14.3
	2	13.6
	3	13.4
SynENG026	1	14.4
	2	12.3
	3	13
SynENG027	1	14.3
	2	14.3
	3	11.1
SynENG028	1	15
	2	15.1
	3	14.5

## Sheet: b
		FFAs(mg/L)
SynENG024	1	624.688
	2	765.982
	3	680.277
SynENG025	1	762.371
	2	834.48
	3	688.044
SynENG026	1	800.303
	2	758.413
	3	771.89
SynENG027	1	858.762
	2	831.689
	3	611.124
SynENG028	1	860.46
	2	935.884
	3	785.275
