# Supplementary material for: Metabolic reconfiguration enables synthetic reductive metabolism in yeast
Source: Nat Metab. 2022 Oct 27;4(11):1551–9. doi: 10.1038/s42255-022-00654-1 (PMC9684072; doi:10.1038/s42255-022-00654-1)
Supplement: Source Data Extended Data Fig. 5 — Statistical Source Data. [file 42255_2022_654_MOESM12_ESM.xlsx]

## Sheet: a-b
		NADPH/NADP ratio
	（a）1%E-0.5%D	Repeat 1	Repeat 2	average
	SynENG24	1.675	2.414	2.0445
	SynENG34	9.393	12.681	11.037
	（b）1%E-0.5%Gal	Repeat 1	Repeat 2	average
	SynENG24	3.551	3.311	3.431
	SynENG34	4.645	6.458	5.5515
