# Supplementary material for: Metabolic reconfiguration enables synthetic reductive metabolism in yeast
Source: Nat Metab. 2022 Oct 27;4(11):1551–9. doi: 10.1038/s42255-022-00654-1 (PMC9684072; doi:10.1038/s42255-022-00654-1)
Supplement: Source Data Extended Data Fig. 6 — Statistical Source Data. [file 42255_2022_654_MOESM13_ESM.xlsx]

## Sheet: a
		FFAs（mg/L）
SynENG034	1	915.618
	2	1217.79
	3	1195.15
SynENG036	1	1133.97
	2	745.288
	3	981.378
SynENG037	1	1154.47
	2	1080.77
	3	1160.41
SynENG038	1	1153.64
	2	1262.14
	3	1003.09
SynENG039	1	1062.47
	2	1107.65
	3	1159.96
SynENG040	1	1090.88
	2	1160.61
	3	1058.98
SynENG041	1	983.081
	2	1333.14
	3	978.859

## Sheet: b
		FFAs（mg/L）
SynENG028	1	803.089
	2	786.512
	3	931.79
SynENG043	1	1005.94
	2	925.142
	3	1149
SynENG044	1	1065.92
	2	975.312
	3	924.043
SynENG045	1	879.829
	2	1003.45
	3	1126.44
SynENG046	1	321.743
	2	442.748
	3	910.658
SynENG047	1	986.808
	2	972.601
	3	960.561
SynENG048	1	874.282
	2	955.965
	3	909.057
