# Supplementary material for: Metabolic reconfiguration enables synthetic reductive metabolism in yeast
Source: Nat Metab. 2022 Oct 27;4(11):1551–9. doi: 10.1038/s42255-022-00654-1 (PMC9684072; doi:10.1038/s42255-022-00654-1)
Supplement: Source Data Extended Data Fig. 7 — Statistical Source Data. [file 42255_2022_654_MOESM14_ESM.xlsx]

## Sheet: b
Time（h）	Ethanol（g/L）	Acetate（g/L）	Glycerol（g/L）
35	0.9296	1.6907	0.7462
47	1.947	2.5075	1.0661
58	4.5758	3.4565	1.4321
71	5.6511	4.8153	1.8411
82	9.7509	6.3337	2.7386
95	29.4142	9.4567	4.4183
106	37.8719	11.8612	5.4658
120	32.0184	13.6101	6.2649
130	24.2874	16.2764	7.3099
140	15.5451	16.6093	7.9103
