# Supplementary material for: Metabolic reconfiguration enables synthetic reductive metabolism in yeast
Source: Nat Metab. 2022 Oct 27;4(11):1551–9. doi: 10.1038/s42255-022-00654-1 (PMC9684072; doi:10.1038/s42255-022-00654-1)
Supplement: Source Data Extended Data Fig. 8 — Statistical Source Data. [file 42255_2022_654_MOESM15_ESM.xlsx]

## Sheet: b
		FFAs（mg/L）
SynENG055	1	1009.46
	2	1035.58
	3	896.045
SynENG056	1	1380.4
	2	1582.63
	3	1493.06
SynENG057	1	1477.79
	2	1423.41
	3	1488.18
