# Supplementary material for: Metabolic reconfiguration enables synthetic reductive metabolism in yeast
Source: Nat Metab. 2022 Oct 27;4(11):1551–9. doi: 10.1038/s42255-022-00654-1 (PMC9684072; doi:10.1038/s42255-022-00654-1)
Supplement: Source Data Extended Data Fig. 9 — Statistical Source Data. [file 42255_2022_654_MOESM16_ESM.xlsx]

## Sheet: a
	Residual glucose（g/L）
Time (h)	Ave	Std
38	0.10735	0.0136472
48	8.11265	0.0884591
62	37.395	0.170766
72	35.0894	1.19664
86	33.9076	1.66128
96	35.635	2.29689
110	36.1902	3.03285
120	37.2706	3.14684
134	39.25	3.58277
144	40.0186	3.89927
168	31.8143	6.25019
192	16.7962	9.30305

## Sheet: b
	Ethanol（g/L）					Glycerol（g/L）					Succinate（g/L）
Time (h)	Ave	Std			Time (h)	Ave	Std			Time (h)	Ave	Std
38	0.12125	0.0168999			38	0	0			38	0.3358	0.00961665
48	0.0782	0.0222032			48	0	0			48	0.35015	0.0111016
62	0.2116	0.010748			62	0.06785	0.000636396			62	0.29735	0.0982171
72	0.16275	0.00459619			72	0.11305	0.0026163			72	0.43205	0.0258094
86	1.335	0.329087			86	0.43035	0.0311834			86	0.52955	0.0184555
96	3.01065	0.558402			96	0.77455	0.0351432			96	0.60505	0.0225567
110	5.26235	0.438194			110	1.2875	0.0212132			110	0.8737	0.112006
120	5.51215	0.547654			120	1.54895	0.0307591			120	0.8769	0.136754
134	5.8551	0.555645			134	2.0312	0.0479418			134	1.2094	0.0892369
144	6.15275	0.708733			144	2.36325	0.0734684			144	1.36925	0.09751
168	5.89895	0.729098			168	3.3417	0.102672			168	1.7698	0.158958
192	5.79755	0.94222			192	4.1816	0.10451			192	2.16065	0.207677
