# Supplementary material for: Metabolic reconfiguration enables synthetic reductive metabolism in yeast
Source: Nat Metab. 2022 Oct 27;4(11):1551–9. doi: 10.1038/s42255-022-00654-1 (PMC9684072; doi:10.1038/s42255-022-00654-1)
Supplement: Source Data Extended Data Fig. 10 — Statistical Source Data. [file 42255_2022_654_MOESM17_ESM.xlsx]

## Sheet: a
	Biomass（g/L）
Time (h)	Ave	Std
36	4.16667	0.316557
60	9.625	2.44041
84	15.4333	1.61658
108	17.8111	0.6744
132	18.7889	0.474146
156	19.7222	0.997961
188	16.2222	0.42339

## Sheet: b
	Succinate（g/L）					Glycerol（g/L）					Acetate（g/L）					Ethanol（g/L）
Time (h)	Ave	Std			Time (h)	Ave	Std			Time (h)	Ave	Std			Time (h)	Ave	Std
36	0.253733	0.021332			36	0.967733	0.162267			36	3.70917	0.021332			36	4.38683	0.935161
47	0.354367	0.0144421			47	1.3652	0.229475			47	4.9889	0.0144421			47	5.82723	1.84323
60	0.564467	0.0403641			60	2.3217	0.172006			60	6.457	0.0403641			60	8.5839	1.91551
72	0.969233	0.0914551			72	3.17037	0.325877			72	4.8691	0.0914551			72	9.71153	4.55432
84	1.057	0.0218515			84	3.37867	0.324095			84	0.3021	0.0218515			84	3.4182	3.27776
96	1.07463	0.0259088			96	3.39547	0.715397			96	0.0103	0.0259088			96	0.10285	0.0477297
108	1.1043	0.0824486			108	3.42133	0.973626			108	0.3058	0.0824486			108	0.154833	0.103603
120	1.08527	0.110211			120	3.4123	1.26272			120	0	0.110211			120	0.1216	#DIV/0!
132	1.12937	0.109832			132	3.54317	1.37095			132	0.4695	0.109832			132	0.271833	0.0745336
144	1.18623	0.128877			144	3.63023	1.36835			144	0.27895	0.128877			144	0.7394	0.591701
156	1.26227	0.0838203			156	3.72997	1.31023			156	0.51175	0.0838203			156	1.06803	0.812657
168	1.28963	0.11285			168	3.82773	1.24506			168	0.61415	0.11285			168	0.496933	0.349577
188	1.3484	0.135697			188	4.07643	1.27909			188	1.27963	0.135697			188	0.376233	0.119159
